# Supplementary material for: Doubly Decarboxylative Synthesis of 4-(Pyridylmethyl)chroman-2-ones and 2-(Pyridylmethyl)chroman-4-ones under Mild Reaction Conditions
Source: Molecules. 2021 Aug 3;26(15):4689. doi: 10.3390/molecules26154689 (PMC8347554; doi:10.3390/molecules26154689)
Supplement: Supplementary file 1 [file molecules-26-04689-s001.zip]

Archive with 1 entries (1 files):
- molecules-1308496-supplementary.pdf
